# Supplementary material for: Loss function of tumor suppressor FRMD8 confers resistance to tamoxifen therapy via a dual mechanism
Source: eLife. 2025 Apr 11;13:RP101888. doi: 10.7554/eLife.101888 (PMC11991697; doi:10.7554/eLife.101888)
Supplement: Figure 1—source data 2. [file elife-101888-fig1-data2.zip]

Archive with 4 entries (3 files):
- Figure 1C/
- Figure 1C/Cre.bmp
- Figure 1C/Frmd8ecKO.bmp
- Figure 1C/PyMT.bmp
