# Supplementary material for: Loss function of tumor suppressor FRMD8 confers resistance to tamoxifen therapy via a dual mechanism
Source: eLife. 2025 Apr 11;13:RP101888. doi: 10.7554/eLife.101888 (PMC11991697; doi:10.7554/eLife.101888)
Supplement: Figure 1—figure supplement 1—source data 2. [file elife-101888-fig1-figsupp1-data2.zip]

Archive with 3 entries (2 files):
- Figure 1– figure supplement 1B/
- Figure 1– figure supplement 1B/Actin.jpg
- Figure 1– figure supplement 1B/Frmd8.jpg
