# Supplementary material for: Loss function of tumor suppressor FRMD8 confers resistance to tamoxifen therapy via a dual mechanism
Source: eLife. 2025 Apr 11;13:RP101888. doi: 10.7554/eLife.101888 (PMC11991697; doi:10.7554/eLife.101888)
Supplement: Figure 3—source data 2. [file elife-101888-fig3-data2.zip]

Archive with 40 entries (29 files):
- Figure 3C/
- Figure 3C/ERα.jpg
- Figure 3C/Flag.jpg
- Figure 3C/β-tubulin.jpg
- Figure 3D/
- Figure 3D/MCF7/
- Figure 3D/MCF7/ERα.jpg
- Figure 3D/MCF7/FRMD8.jpg
- Figure 3D/MCF7/GAPDH.jpg
- Figure 3D/T47D/
- Figure 3D/T47D/ERα.jpg
- Figure 3D/T47D/FRMD8.jpg
- Figure 3D/T47D/GAPDH.jpg
- Figure 3F/
- Figure 3F/MCF7/
- Figure 3F/MCF7/ERα.jpg
- Figure 3F/MCF7/FOXO3A.jpg
- Figure 3F/MCF7/FRMD8.jpg
- Figure 3F/MCF7/GAPDH.jpg
- Figure 3F/T47D/
- Figure 3F/T47D/ERα.jpg
- Figure 3F/T47D/FOXO3A.jpg
- Figure 3F/T47D/FRMD8.jpg
- Figure 3F/T47D/GAPDH.jpg
- Figure 3G/
- Figure 3G/MCF7/
- Figure 3G/MCF7/Actin.jpg
- Figure 3G/MCF7/ERα.jpg
- Figure 3G/MCF7/FOXO3A.jpg
- Figure 3G/MCF7/FRMD8.jpg
- Figure 3G/T47D/
- Figure 3G/T47D/Actin.jpg
- Figure 3G/T47D/ERα.jpg
- Figure 3G/T47D/FOXO3A.jpg
- Figure 3G/T47D/FRMD8.jpg
- Figure 3H/
- Figure 3H/ERα.jpg
- Figure 3H/FOXO3A.jpg
- Figure 3H/FRMD8.jpg
- Figure 3H/GAPDH.jpg
