# Supplementary material for: Loss function of tumor suppressor FRMD8 confers resistance to tamoxifen therapy via a dual mechanism
Source: eLife. 2025 Apr 11;13:RP101888. doi: 10.7554/eLife.101888 (PMC11991697; doi:10.7554/eLife.101888)
Supplement: Figure 4—source data 2. [file elife-101888-fig4-data2.zip]

Archive with 20 entries (16 files):
- Figure 4A/
- Figure 4A/Actin.jpg
- Figure 4A/Flag.jpg
- Figure 4A/FRMD8.jpg
- Figure 4B/
- Figure 4B/Actin  1.jpg
- Figure 4B/Actin  2.jpg
- Figure 4B/ERα  2.jpg
- Figure 4B/ERα 1.jpg
- Figure 4B/FRMD8  1.jpg
- Figure 4B/FRMD8  2.jpg
- Figure 4D/
- Figure 4D/ERα.jpg
- Figure 4D/FRMD8.jpg
- Figure 4D/GAPDH.jpg
- Figure 4E/
- Figure 4E/ERα.jpg
- Figure 4E/FRMD8.jpg
- Figure 4E/GAPDH 1.jpg
- Figure 4E/GAPDH 2.jpg
