# Supplementary material for: Loss function of tumor suppressor FRMD8 confers resistance to tamoxifen therapy via a dual mechanism
Source: eLife. 2025 Apr 11;13:RP101888. doi: 10.7554/eLife.101888 (PMC11991697; doi:10.7554/eLife.101888)
Supplement: Figure 5—source data 2. [file elife-101888-fig5-data2.zip]

Archive with 38 entries (29 files):
- Figure 5A/
- Figure 5A/ERα.jpg
- Figure 5A/Flag.jpg
- Figure 5B/
- Figure 5B/ERα.jpg
- Figure 5B/Flag.jpg
- Figure 5C/
- Figure 5C/ERα.jpg
- Figure 5C/FRMD8.jpg
- Figure 5D/
- Figure 5D/Flag.jpg
- Figure 5D/GST-F8.jpg
- Figure 5F/
- Figure 5F/Flag.jpg
- Figure 5F/UBE3A input.jpg
- Figure 5F/UBE3A IP.jpg
- Figure 5G/
- Figure 5G/Flag.jpg
- Figure 5G/FRMD8 input.jpg
- Figure 5G/FRMD8 IP.jpg
- Figure 5H/
- Figure 5H/Actin.jpg
- Figure 5H/Flag.jpg
- Figure 5H/FRMD8.jpg
- Figure 5H/Ub.jpg
- Figure 5H/UBE3A input.jpg
- Figure 5H/UBE3A IP.jpg
- Figure 5I/
- Figure 5I/Actin.jpg
- Figure 5I/Flag.jpg
- Figure 5I/Ub.jpg
- Figure 5I/UBE3A input.jpg
- Figure 5I/UBE3A IP.jpg
- Figure 5J/
- Figure 5J/Actin.jpg
- Figure 5J/ERα.jpg
- Figure 5J/FRMD8.jpg
- Figure 5J/UBE3A.jpg
