# Supplementary material for: Loss function of tumor suppressor FRMD8 confers resistance to tamoxifen therapy via a dual mechanism
Source: eLife. 2025 Apr 11;13:RP101888. doi: 10.7554/eLife.101888 (PMC11991697; doi:10.7554/eLife.101888)
Supplement: Figure 6—source data 2. [file elife-101888-fig6-data2.zip]

Archive with 11 entries (9 files):
- Figure 6A/
- Figure 6A/ERα.jpg
- Figure 6A/FRMD8.jpg
- Figure 6A/HER2.jpg
- Figure 6A/PR.jpg
- Figure 6A/β-tubulin.jpg
- Figure 6D/
- Figure 6D/Actin MD-MB-231.jpg
- Figure 6D/Actin SUM159.jpg
- Figure 6D/FRMD8 MD-MB-231.jpg
- Figure 6D/FRMD8 SUM159.jpg
