# Supplementary material for: Loss function of tumor suppressor FRMD8 confers resistance to tamoxifen therapy via a dual mechanism
Source: eLife. 2025 Apr 11;13:RP101888. doi: 10.7554/eLife.101888 (PMC11991697; doi:10.7554/eLife.101888)
Supplement: Figure 6—figure supplement 1—source data 2. [file elife-101888-fig6-figsupp1-data2.zip]

Archive with 5 entries (4 files):
- Figure 6– figure supplement 1A/
- Figure 6– figure supplement 1A/Actin MCF7.jpg
- Figure 6– figure supplement 1A/Actin T47D.jpg
- Figure 6– figure supplement 1A/FRMD8 MCF7.jpg
- Figure 6– figure supplement 1A/FRMD8 T47D.jpg
